# Supplementary material for: Comparative analysis of automatic gender detection from names: evaluating the stability and performance of ChatGPT versus Namsor, and Gender-API
Source: PeerJ Comput Sci. 2024 Oct 17;10:e2378. doi: 10.7717/peerj-cs.2378 (PMC11623165; doi:10.7717/peerj-cs.2378)
Supplement: Supplemental Information 2 — Python source code for gender detection. Code was run with ChatGPT 4o (gpt-4o-2024-05-13) and ChatGPT 3.5 Turbo (gpt-3.5-turbo-0125) and calls the OpenAI API v1.12.0 [file peerj-cs-10-2378-s002.py]

# Import the pandas library to work with DataFrames
import pandas as pd

# Import the OpenAI class from the openai library
from openai import OpenAI

# Authenticate with OpenA API
client = OpenAI(api_key ="YOUR API KEY HERE")

# Read the .xlsx file and store the data in a DataFrame
df = pd.read_excel(r"YOUR .XSLX SOURCE FILE PATH HERE")

# Iterate over the rows of the DataFrame and send the content 
# of each row as input to the ChatGPT API
responses = []

for index, row in df.iterrows():
    prompt = f"{\
        str(row['FullName']).strip()}" ". \n\n \
        On a first and last name basis, \
        give me a letter answer only, \
        f if female; m if male. \n\n \
        Return the response in JSON format with key 'gender'."

    response = client.chat.completions.create(
        model="gpt-4o",  # Selects the OpenAI API model to be used
        messages=[
            {"role": "system", "content": prompt}
        ],
        response_format={ "type": "json_object" }
    )
    response = response.choices[0].message.content.strip()
    response_json = json.loads(response)
    responses.append(response_json["gender"])

# Add answer column to original DataFrame
df["Responses ChatGPT"] = responses

# Save DataFrame with answers in .xlsx file
df.to_excel(r"THE PATH TO YOUR FINAL .XSLX FILE HERE", index=False)
